# Supplementary material for: Benzimidazole-Based N,O Boron Complexes as Deep Blue Solid-State Fluorophores
Source: Materials (Basel). 2021 Jul 31;14(15):4298. doi: 10.3390/ma14154298 (PMC8348718; doi:10.3390/ma14154298)
Supplement: Supplementary file 1 [file materials-14-04298-s001.zip]

Archive with 1 entries (1 files):
- materials-1293823-supplementary.pdf
